# Supplementary material for: Intraspecific Diversity of Fission Yeast Mitochondrial Genomes
Source: Genome Biol Evol. 2019 Jul 25;11(8):2312–29. doi: 10.1093/gbe/evz165 (PMC6736045; doi:10.1093/gbe/evz165)
Supplement: evz165_Supplementary_Data [file evz165_supplementary_data.zip]

Archive with 2 entries (2 files):
- file3-sup_tables_revision5.xlsx
- mtDNA-sup-figures-revision.pdf
